# Supplementary material for: The Distribution of Glucosinolates in Different Phenotypes of Lepidium peruvianum and Their Role as Acetyl- and Butyrylcholinesterase Inhibitors—In Silico and In Vitro Studies
Source: Int J Mol Sci. 2022 Apr 27;23(9):4858. doi: 10.3390/ijms23094858 (PMC9101689; doi:10.3390/ijms23094858)
Supplement: Supplementary file 1 [file ijms-23-04858-s001.zip]

Archive with 1 entries (1 files):
- ijms-1666328-supplementary.pdf
